# Supplementary material for: Public Attitudes towards Medicinal Waste and Medicines Reuse in a ‘Free Prescription’ Healthcare System
Source: Pharmacy (Basel). 2021 Apr 8;9(2):77. doi: 10.3390/pharmacy9020077 (PMC8167727; doi:10.3390/pharmacy9020077)
Supplement: Supplementary file 1 [file pharmacy-09-00077-s001.zip]

Archive with 3 entries (2 files):
- pharmacy-1047597-supplementary materials/
- pharmacy-1047597-supplementary materials/pharmacy-1047597-Supplementary Materials Data S1  .docx
- pharmacy-1047597-supplementary materials/pharmacy-1047597-Supplementary Materials Data S2.docx
